# Supplementary material for: Utilizing Theory of Planned Behaviour to increase intention to participate in hepatitis C treatment therapy among Methadone maintenance therapy clients (MMT) in Malaysia: A cluster randomised control trial
Source: PLoS One. 2025 May 22;20(5):e0324718. doi: 10.1371/journal.pone.0324718 (PMC12097622; doi:10.1371/journal.pone.0324718)
Supplement: S1 Dataset — (CSV) [file pone.0324718.s004.csv]

Characteristics	Intervention		Control		Chi Square test
	n	%	n	%	X2	d.f.	p value
Gender					0.01	1	0.93
Male	55	47.8	60	52.2
Female	2	50	2	50
Race					6.73a	-	0.03a*
Malay	55	51.9	51	48.1
Chinese	1	11.1	8	88.9
Indian	1	33.3	2	66.7
Others	0	0	1	100
Race (Recode)
Malay	55	51.9	51	48.1	6.18	1	0.01*
Non-Malay	2	15.4	11	84.6
Marital Status					0.91a	-	0.86a
Single	18	45	22	55
Married	29	50.9	28	49.1
Divorce	2	33.3	4	66.7
Widow/Widower	8	50	8	50
Occupational Status					0.85a	-	0.69a
Have permanent Job	21	43.8	27	56.2
No permanent Job	28	51.9	26	48.1
Not working	8	53.3	7	46.7
Education					3.55a	-	0.66a
No formal education	1	33.3	2	66.7
Primary School	4	40	6	60
Form 1-3	21	42	29	58
Form 4-5	25	53.2	22	46.8
Form 6	1	50	1	50
Tertiary Education	5	71.4	2	2.6
Smoking Cigarettes					1.09	1	0.38
Yes	49	46.2	57	53.7
No	8	61.5	5	38.5
SmokingVape/e-Cigarettes					3.82	1	0.05
Yes	13	68.4	6	31.6
No	44	44	56	56
Ever Injecting Drug use					1.03	1	0.31
Yes	25	53.2	22	46.8
No	31	43.7	40	56.3
Injecting within 6 months					-	-	0.22b
Yes	2	100	0	0
No	54	46.6	62	53.4
Ever non injecting drug use					0.94	1	0.33
Yes	52	49.5	53	50.5
No	5	35.7	9	64.3
Non injecting drug use within 6 months					4.45	1	0.04*
Yes	15	68.2	7	31.8
No	42	43.3	55	56.7
Alcohol Use within 6 months					-	-	0.19b
Yes	4	80	1	20
No	53	46.5	61	53.5
History of defaulted MMT					3.41	-	0.2
Nil	39	49.4	40	50.6
Once	10	35.7	18	64.3
More than once	8	66.7	4	33.3
Ever perform Hep C screening test					1.42a	-	0.51a
Yes	51	49.5	52	50.5
No	3	30	7	70
Not sure	3	50	3	50
Hep C screening last year					0.2	-	0.9
Yes	35	47.3	39	52.7
No	17	51.5	16	48.5
Not sure	5	45.5	6	54.5
Diagnosed with hep C					0.64a	-	0.78a
Yes	20	52.6	18	47.4
No	34	45.3	41	54.7
Not sure	3	50	3	50
Diagnosed with HIV					0.70a	-	0.87a
Yes	2	66.7	1	33.3
No	53	47.7	58	52.3
Not sure	2	40	3	60
Ever attend Hep C health education program					4.68	-	0.1
Yes	8	29.6	19	70.4
No	43	53.1	38	46.9
Not sure	6	54.5	5	45.5
No of Hep C education program attended					8.76a	-	0.03a*
Never	47	54.7	39	45.3
Once	4	21.1	15	78.9
Twice	1	20	4	80
More than 2 times	5	55.6	4	44.4
Variables	Adjusted β-coefficient	SE	Wald	95% CI		p-value
				Lower	Upper
Intercept	5.88	0.28	437.84	5.33	6.43	<0.001
Group
Control group	Ref
Intervention group	0.02	0.23	0.01	-0.43	0.47	0.924
Time point
Baseline	Ref
Immediately post intervention	0.23	0.15	2.2	-0.07	0.53	0.138
3 Month post intervention	0.31	0.14	5.08	0.04	0.57	0.024*
Interaction
Control*Baseline	Ref
Intervention*Baseline	0
Intervention* Immediately post intervention	0.56	0.23	6.17	0.12	1.01	<0.013*
Intervention*3 Month post intervention	0.36	0.24	2.23	-0.11	0.83	0.136
